# Supplementary material for: Protective Effect of the Polyphenol Ligustroside on Colitis Induced with Dextran Sulfate Sodium in Mice
Source: Nutrients. 2024 Feb 13;16(4):522. doi: 10.3390/nu16040522 (PMC10891938; doi:10.3390/nu16040522)
Supplement: Supplementary file 1 [file nutrients-16-00522-s001.zip]

Archive with 1 entries (1 files):
- nutrients-2856302-supplementary.pdf
